# Supplementary material for: Association of Long Noncoding RNA Expression Signatures with Stress-Induced Myocardial Perfusion Defects
Source: Biomolecules. 2023 May 17;13(5):849. doi: 10.3390/biom13050849 (PMC10216234; doi:10.3390/biom13050849)
Supplement: Supplementary file 1 [file biomolecules-13-00849-s001.zip]

Archive with 1 entries (1 files):
- biomolecules-2346156-supplementary.pdf
